# Supplementary material for: PTSD and complex PTSD in sentenced male prisoners in the UK: prevalence, trauma antecedents, and psychiatric comorbidities
Source: Psychol Med. 2021 Jan 12;52(13):2794–804. doi: 10.1017/S0033291720004936 (PMC9647511; doi:10.1017/S0033291720004936)
Supplement: Supplementary file 1 [file S0033291720004936sup.zip]

Archive with 3 entries (3 files):
- S0033291720004936sup001.docx
- S0033291720004936sup002.docx
- S0033291720004936sup003.docx
